# Supplementary material for: SLC16A1 Inhibits Ferroptosis and Promotes the Progression of Head and Neck Squamous Cell Carcinoma
Source: J Cancer. 2025 Mar 29;16(7):2184–96. doi: 10.7150/jca.110217 (PMC12036106; doi:10.7150/jca.110217)
Supplement: Supplementary file 2 — Supplementary table 2. [file jcav16p2184s2.xlsx]

## Sheet: Sheet1
The gene lists from the three datasets.
Upregulated DEGs in GSE127165	Upregulated DEGs in HNSCC from TCGA	Ferroptosis-related genes
MMP11	CA9	SLC7A11
NRIP3	MMP11	GPX4
NXPH4	IL11	AKR1C1
COL11A1	COLGALT1	AKR1C2
NETO2	COL10A1	AKR1C3
WTAPP1	CCN4	RB1
IL11	HOXC6	HSPB1
LCAL1	CDCA5	HSF1
GPRIN1	GPRIN1	GCLC
MMP1	GRIN2D	NFE2L2
DPF1	MYBL2	SQSTM1
WDR53	KIF2C	NQO1
KIF26B	MFAP2	HMOX1
CD276	HOXA10	FTH1
ESM1	HOXC9	MUC1
FBN2	HOXB9	SLC3A2
SPP1	LAMC2	MT1G
LAMC2	CLSPN	SLC40A1
CDSN	INHBA	CISD1
MMP12	NETO2	FANCD2
HOXD10	HOXD10	FTMT
PLPP4	EME1	HSPA5
INHBA	MMP13	ATF4
MFAP2	IGF2BP1	TP53
COL12A1	GJC1	HELLS
MGME1	HOXC8	SCD
FADS1	MMP9	FADS2
CTHRC1	HSD17B6	SRC
LOXL2	ARTN	STAT3
CENPN	HOXD11	PML
LAMA3	AUNIP	MTOR
MSANTD3-TMEFF1	PLAC1	NFS1
CCDC144NL-AS1	CENPA	TP63
SPINK6	HMGA2	CDKN1A
TEDC2	MMP12	MIR137
HOXB7	KIF4A	ENPP2
TCHH	LOXL2	VDAC2
NELL2	AURKA	FH
PTHLH	BMP8A	CISD2
ENAH	PKMYT1	MIR9-1
PLXNA1	HOXA11	MIR9-2
B4GALNT1	SPOCD1	MIR9-3
HOMER3	CDC6	CBS
COL4A1	ZNF114	ISCU
SPINDOC	LHX5	ACSL3
CHEK1	EXO1	OTUB1
ADAMTS12	COL4A1	CD44
NEMP1	PLPP4	LINC00336
GJA1	CALB1	BRD4
FOXM1	MMP1	PRDX6
MCM2	TPX2	MIR17
CDC6	DPF1	SESN2
COLGALT1	CENPO	NF2
TMEM158	CEP55	ARNTL
LRRC15	ADAM12	HIF1A
COL4A2	PRIM2	JUN
FEN1	GAST	CA9
GRIN2D	CIP2A	TMBIM4
FGD6	ZIC2	PLIN2
TRPV3	SERPINH1	MIR212
MCM8	DNMT3B	Fer1HCH
HAP1	AIM2	AIFM2
CMSS1	DTL	LAMP2
CD101	KIF14	ZFP36
PTK7	PPEF1	PROM2
PRELID3A	CDC45	CHMP5
COL7A1	UBE2C	CHMP6
PKMYT1	KIF18B	CAV1
LOC105376806	MTBP	GCH1
XCL1	PLK1	SIRT3
LOC105377911	IBSP	DAZAP1
WNT2	SPAG5	PIR
KRT17	ISG15	FTL
DNMT3B	STC2	HCAR1
LOC107986126	TK1	SLC16A1
LAPTM4B	CD276	RRM2
ORC6	TEDC2	NR4A1
CDCA5	FOXM1	PIK3CA
TMEFF1	TGFB1	RPTOR
EME1	ICAM5	SREBF1
PSMD2	TGFBI	SREBF2
MIR711	HOXB7	FZD7
SERPINH1	ORC6	P4HB
CKS1B	RFC4	NT5DC2
UCN2	CCL11	BCAT2
COL8A1	CDCA3	PLA2G6
MYBL2	GTSE1	MIR424
HAUS8	PRR11	PARK7
CSMD2	PAEP	FXN
C5orf34-AS1	HJURP	SUV39H1
MSANTD3	BMP1	ATF2
FST	XRCC2	ACOT1
NLRP10	C1QTNF6	ALDH3A2
KNSTRN	PTK7	STK11
LRP12	COL7A1	FNDC5
MYO1B	ZIC5	CircIL4R
CDK2	ENO2	CDH1
SLC24A2	KIF26B	MIR214
ITGAV	FZD2	NEDD4L
PTGFRN	SNX10	TF
WDHD1	PLAU	BRD2
BMS1P17	SHCBP1	BRD3
ITGA6	HOXC11	BRDT
GPR158	CAMK2N2	DECR1
IQCJ-SCHIP1	PRELID3A	GLRX5
CA9	CDH24	NCOA3
LRFN4	BIRC5	NR5A2
CNGB1	ADAMTS12	PANX2
TRIO	CENPI	RHEBP1
COL5A2	NRIP3	TFAP2A
COL4A2-AS1	ONECUT2	CP
SCHIP1	TTYH3	ARF6
CENPN-AS1	TROAP	GDF15
SERPINE1	GNGT1	ABHD12
BEND6	PTHLH	PPP1R13L
DUXAP8	COL27A1	TFAM
TM4SF19	VAV2	KDM3B
COL4A2-AS2	SLC26A6	RNF113A
FAM89A	MTFR2	AHCY
PANX1	HOXA13	circ-TTBK2
BMS1P18	KIF23	MIR522
POTEF	TRIP13	IDH2
CDCA4	HAPLN1	PPARA
FBXO45	TRAM2	NOS2
MLLT11	WDHD1	SIAH2
MFHAS1	NCAPH	RELA
ATAD2	COL12A1	PRKAA2
FAR2P1	GBX2	VDR
DLX1	COL5A2	NEDD4
TENM2	GNA12	PRDX1
E2F1	METTL11B	AR
RANBP1	ADAMTS20	MTF1
MTBP	MRGBP	COPZ1
MTCL1	YEATS2	NUPR1
GPR176	COL4A2	USP35
CALB1	RAD54L	NEAT1
PNPLA3	CSF2	PARP1
DUXAP9	LBX2	PARP2
CIP2A	DUSP9	PARP3
GPNMB	SPINDOC	PARP4
SNAI2	CHST11	PARP6
MCM7	RAD51	PARP8
RAD51AP1	PLOD3	PARP9
ALOXE3	E2F7	PARP10
SPATA22	CCNB2	PARP11
HOXC6	APBA2	PARP12
MYO5A	TONSL	PARP14
HSD17B6	IL24	PARP15
LAMB3	AURKB	PARP16
FNDC1	FANCB	PDSS2
FANCI	COL13A1	TXN
STIL	COL4A5	SENP1
FANCB	BUB1	OIP5-AS1
CASP14	COL11A1	MIR190A
FAM225A	CDCA8	FGF21
MIR1182	ATAD2	CREB1
DUXAP10	FBN2	CREB3
NREP	EIF5A2	CREB5
ATP13A3	ADAMTS2	GOT1
TM4SF19-AS1	COL5A1	TFRC
GSDME	SH2D2A	MIR130B
ADAMTS2	MAP4K2	BEX1
DNA2	CDC25C	ASAH2
RFC4	PRAME	FABP4
ARSI	SLC2A6	AKT1S1
ECT2	FOLR3	MLST8
DEPDC1B	IFI6	SIRT1
MYO10	RAD54B	TYRO3
P3H4	PLXNA1	SIRT6
MB21D2	POSTN	TMSB4X
BRCA1	TPBG	TMSB4Y
STC2	CDC20	KIF20A
SLC16A1	HOXD13	ECH1
EEF1AKMT4	KPNA2	circRHOT1
PLK1	CDKN3	ETV4
TEAD4	NEK2	MEG8
RAD51	EXT1	VCP
AURKA	SHOX2	circ_0007142
POSTN	E2F1	RBMS1
SLC44A1	FEN1	KDM4A
TUBB3	CGAS	MGST1
MICAL2	IGF2BP2	circKIF4A
YEATS2	DLGAP5	miR-7-5p
FBXO5	ECT2	circ_0067934
DUSP9	DEPDC1B	MPC1
KIF2C	HOXC10	CHMP1A
DHRS2	RAD51AP1	CAMKK2
PLAU	NDC80	SOX2
GINS4	RNASE10	SRSF9
LOC105372130	P3H1	PROK2
TREM2	KNTC1	MIR4443
P3H2	ZNF707	SIRT2
PNPLA1	FIBCD1	circRNA1615
GINS1	PARP12	MIR27A
USB1	ITGA5	MIR670
CENPL	HTR1D	MEF2C
PDPN	POGLUT2	EZH2
MIR4260	SNAI2	PEDS1
TMEM132A	KIF3C	SMPD1
KPNA2	CHEK1	ADAMTS13
SHCBP1	TIMELESS	CDC25A
COL1A1	TBC1D31	G6PD
ONECUT2	CKS1B	SFRS9
CDCA3	LAMA3	CAV
ABL2	HOXD12	CircFNDC3B
ACP7	CCNP	PPARD
CLSPN	LHX1	ENO3
TIMELESS	TRIML2	LCN2
EXO1	GSDME	MARCHF5
TTYH3	STX1A	TRIB2
VAX2	GPR176	DHODH
LINC00504	KIF18A	MIR545
JAG2	UHRF1	PDK4
XRCC2	QSOX2	CircPVT1
NCAPH	NDE1	MIR9-3HG
C10orf55	DCBLD1	ADIPOQ
CCNE1	ADAMTS6	circDTL
DPH3P1	TMEM132A	mmu_circRNA_0000309
TRIP13	FST	IL6
LOC107985695	AGRN	PTPN18
PCNA	SEMA4F	ABCC5
ZWILCH	HAUS8	CISD3
RAG1	LAMP5	MS4A15
FJX1	MAGEA4	FURIN
NRG1	CNGB1	circRHBG
TGFBI	DSCC1	GALNT14
PFKFB4	SCG5	KLHDC3
CBX3	LPCAT1	LINC01833
FZD6	FSCN1	circGFRA1
PHLDB2	C18orf54	MAPKAP1
MAD2L1	CENPL	PRR5
CDC25B	DLX6	RICTOR
COL27A1	NRM	GSTM1
LOC107984512	ZAN	TERT
POGLUT2	LY6K	circ0097009
PRNP	WNT2	TMEM161B-DT
ADAMTS14	TNFSF4	circEPSTI1
SLC3A2	MELK	MIR18A
SPOCD1	SPRY4	RARRES2
DNAH17	PIF1	USP11
FAM225B	DBF4B	RPL8
LOC105369812	DNAH17	IREB2
RPE65	GPR158	ATP5MC3
MYOSLID	PMEPA1	CS
DSCC1	C1QL1	EMC2
KIF14	COL2A1	ACSF2
CBX2	HAP1	NOX1
PLA2G7	CDCA4	CYBB
CDH24	SMC1B	NOX3
DTL	ARPC1B	NOX4
INHBA-AS1	PIMREG	NOX5
CYP27B1	SERPINE1	DUOX1
UBE2C	UBE2T	DUOX2
NCAPD2	KNSTRN	PGD
CDC45	NEMP1	FLT3
ZNF114	HOXC4	SCP2
UBE2T	FOXL2	ACSL4
ADAM12	TLX2	LPCAT3
GJC1	BST2	NRAS
MMP3	NR5A1	KRAS
PRPF4	PSMC3IP	HRAS
HOXD11	SOST	TFR2
LOC107985183	ZFP92	SLC38A1
TPX2	CFAP251	SLC1A5
CHRNA5	CTHRC1	GLS2
LNCOC1	GINS1	CARS1
CDCA8	MMP3	ALOX5
POTEE	CSAG1	KEAP1
APLN	HASPIN	ATG5
GINS2	ORC1	ATG7
LOC105375754	SLC11A1	NCOA4
CLEC5A	SUN3	ALOX12
LOC102723834	FGD6	ALOX12B
PSMD14	UBE2S	ALOX15
KIF18A	RHEBL1	ALOX15B
PRC1-AS1	MMP14	ALOXE3
TFRC	NUF2	PHKG2
PCNA-AS1	KHDC1	ACO1
HOXC13	HOMER3	G6PDX
PMEPA1	PCSK9	ULK1
DSC1	FN1	ATG3
LOC105377323	ONECUT3	ATG4D
CSE1L	KLF7	BECN1
RECQL4	FMNL3	MAP1LC3A
LOC102723546	P4HA3	GABARAPL2
EEF1AKMT4-ECE2	SALL4	GABARAPL1
PRC1	CKAP2L	ATG16L1
LOC105372131	P3H4	WIPI1
COL22A1	HKDC1	WIPI2
MMP14	TREM1	SNX4
CXCL5	IQCJ-SCHIP1	ATG13
TK1	CCNF	ULK2
SNRPB	PDIA5	SAT1
MMP13	UCN2	EGFR
UCHL1	IKBIP	MAPK3
SPAG5	ASF1B	MAPK1
ZIC2	MAGEA11	BID
DLX5	NLRP7	ZEB1
CTSV	PLOD1	DPP4
GAPDH-DT	KREMEN2	CDKN2A
BOP1	FANCA	PEBP1
ARTN	PRR20G	SOCS1
CCL11	FAAP24	CDO1
ARHGAP11A-SCG5	GINS2	MYB
VRK1	KIFC1	MAPK8
MCM10	CHTF18	MAPK9
KNTC1	CYP27B1	CHAC1
NPNT	EIF2AK2	MAPK14
SLC39A6	H2AC11	LINC00472
ORC1	MCM5	PRKAA1
LINC03040	RTN4R	ELAVL1
CCNB2	RMI2	BAP1
STRIP2	FAM72A	ABCC1
GMNN	CHST2	MIR6852
ZFPM2-AS1	CDX1	ACVR1B
LINC01527	CELSR3	TGFBR1
KIF3C	NXPH4	EPAS1
NEDD4	TACC3	HILPDA
CHTF18	MCM10	IFNG
MCM6	NELL2	ANO6
KIF23	CDK1	LPIN1
TMEM45A	COL1A1	HMGB1
SNAPC1	FAM72B	TNFAIP3
RAD54L	USB1	TLR4
CCT5	H3C8	ATF3
LINC01094	SPC24	ATM
DSPP	CDT1	YY1AP1
ZAN	ADAMTS7	EGLN2
SPRR2G	ELF4	MIOX
TOPBP1	FSD1	TAZ
SLC2A1	AC008687.4	MTDH
ALG3	PDPN	IDH1
TMC7	FAP	FBXW7
LOC105378030	SLC5A12	PANX1
CCNF	COL5A3	DNAJB6
DUSP14	BCL2L12	BACH1
MCM4	ITGA6	LONP1
LOC105376224	ALPP	CD82
THBS2	FADS1	IL1B
FSCN1	ST3GAL3	CTSB
HOXC8	KRTAP4-1	POR
SH2D5	DISP3	CYB5R1
LOC102723635	MAD1L1	ELOVL5
RDH16	GPC2	FADS1
SLC7A8	H2BC17	FBW7
C16orf74	FANCI	PTEN
CCDC86	H3C10	NR1D1
LOC102724943	IQGAP3	NR1D2
DEPDC1	ARHGAP11A	TBK1
FAP	TCF24	USP7
HIF1A	PPP1R18	miR-182-5p
LINC01010	CENPF	miR-378a-3p
WDR62	SOCS1	AQP3
LOC107986762	XRCC3	AQP5
LINC01415	PNCK	AQP8
CDT1	MICB	LINC00618
SCG5	BICD1	MT1DP
SNORD86	POLQ	PEX10
LOC105379189	CNGB3	AGPAT3
LOC101928565	SLC15A3	PEX12
DBF4	FAM72D	CHP1
LOC100419170	SLC19A1	GPAT4
RAB32	P4HA1	BRPF1
HROB	SKA1	OSBPL9
EMX1	COL22A1	INTS2
DCAF13	MCM2	MMD
LOC105375242	MARVELD1	CYP4F8
EPIC1	FOXS1	MLLT1
TENM3-AS1	MAGEA6	TTPA
CDC25C	CD80	GRIA3
ATP1B3	SPDYC	EPT1
MSX2	ADAM8	POM121L12
MMS22L	ALG3	LIG3
KIF4A	CENPN	AEBP2
MRPL47	ZNF469	AGPS
LOC105374995	TERT	CDCA3
PLEK2	EPHB2	PEX2
TENM2-AS1	MCM7	PEX6
PXDN	NCAPG	TIMM9
SYT1	H2AC13	DCAF7
LOC107985705	CACNA1B	LCE2C
ADTRP	IFI44	FAR1
LINC01980	CXCL11	PHF21A
GALNT18	RGS4	SMAD7
LOC105371050	COL4A6	LYRM1
ACTL6A	TMEM26	AMN
EXT1	LHX9	PEX3
BUB1	AMIGO2	MTCH1
SOX12	RAB3B	ACADSB
TROAP	OR2B6	PVT1
CKS2	MATN3	hsa_circ_0008367
MSI1	ARHGEF39	SLC39A14
LUM	P3H2	MAP3K11
ACOT7	SPC25	GSK3B
LOC105373265	CENPE	BRD7
LCTL	TRIM46	SLC25A28
KLK14	SOX11	MFN2
LOC105370786	SOX12	SLC11A2
SMTN	PLEKHG4B	ZFAS1
DCBLD1	ADAMTSL2	TSC1
SLC39A4	CSMD2	TGFB1
HOXC9	DNA2	SNCA
RNF168	PCDHGC5	CGAS
LOC112268430	CREG2	STING1
EFNB1	PTPRN	HDDC3
HPRT1	RAC2	MIR761
LOC107984862	MIOX	MDM2
UHRF1	LAMB3	MDM4
TONSL	SLC20A1	DLD
E2F7	PHLDB2	WWTR1
GTSE1	GTSF1	PRKCA
DMP1	KLHDC7B	LGMN
TEAD2	CILP2	MYCN
RBL1	IRF9	IFNA1
SPC25	MYO1B	IFNA2
MSN	MSANTD3	IFNA4
FERMT1	ZGRF1	IFNA5
MAGED4	C16orf74	IFNA6
ZIC5	MAD2L1	IFNA7
NCAPG2	PARP14	IFNA8
TMTC3	RFX8	IFNA10
MCM3	STIL	IFNA13
SALL4	ATP8B3	IFNA14
LOC100505918	PSRC1	IFNA16
MCM5	CDC25B	IFNA17
COL4A6	GPR19	IFNA21
MIR9-3HG	RCN3	SMG9
STARD4-AS1	MCM4	PPARG
CENPA	C6orf141	miR-335
LRP8	ADA	SNX5
PLA2G4D	PLEK2	PAQR3
BIRC5	ADAMTS14	MICU1
LOC105370516	TMC7	TOR2A
UBE2S	HOXD9	MIR375
GPR161	NEIL3	MAP3K14
COL5A1	TM4SF19	CircKDM4C
MAGED4B	TTK	MIR324
FOXRED2	TOP2A	QSOX1
CHST2	SH2D4B	MIB2
CEP55	CSAG3	CLTRN
FN1	CCDC14	KLF2
LINC01605	LAMB1	MIR5096
BLM	SLC2A1	HOTAIR
TNFRSF12A	MAGEA12	H19
NT5DC4	CD70	FOXO4
POU6F2-AS2	STARD4	YTHDC2
LOC112268099	SPP1	DDR2
NPSR1	ELOVL3	SLC39A7
ASPN	TRPA1	TRIM46
SAPCD2	GNLY	ACSL1
MAP3K21	CHN1	KDM5A
ACTN1	PLK4	TRIM21
GOLGA7B	GMNN	DPEP1
MAP6D1	FOXD1	CYGB
SNORD26	PROC	IDO1
LINC01981	DEPDC1	GSTZ1
APOC1	IFI27	GJA1
ASPM	H4C9	PGRMC1
PCDH15	HERC5	CIRBP
KIF11	PDZD7	circPSEN1
MND1	C1orf112	YAP
LOC107984763	HMMR	MIR135B
IL36G	FSTL3	TRIM26
CENPW	ZNF281	NDRG1
IGF2BP2	MYO10	MIR302A
SNORA86	ZWINT	ASMTL-AS1
NMRAL2P	MAGEA10	PIEZO1
LOC105377261	CGB8	LIFR
LOC105371501	COL6A3	PTPN6
MIR3917	CCNE1	MIR15A
RAB31	PPP4R4	EGR1
CDR2L	NKX6-1	ADAM23
CERCAM	PTGFRN	ARHGEF26-AS1
PPIF	ULBP2	CPEB1
LINC00645	EN1	COX4I2
CLMAT3	EN2	lncRNA AABR07017145.1
OR13H1	SYNGR3	TIMP1
NDUFB9	HOXC13	KDM6B
KIF7	CHIT1	METTL14
NOCT	BRDT	MIB1
MEX3A	FGF19	KDM5C
ZSCAN12P1	FEZ1	MEG3
B4GALNT4	CDCA2	CCDC6
NUP107	B3GNT4	CFL1
RBP1	BRCA1	MIR539
SLCO1A2	BUB1B	KMT2D
CPNE7	USP18
LYPD1	ACTL6A
PILRA	CCDC150
PLEKHG4B	PLA2G7
PNLDC1	ANLN
MRPL13	OASL
CD109-AS1	HTR2C
LOC107986281	KIF20A
HOMER3-AS1	HMGB3
CHRNA3	NPNT
LOC107985511	CKS2
SKA1	ERCC6L
LOC105370721	EFNB1
LOC105373424	KLHL5
LOC112267984	LHB
LOC107985962	CXCL13
KIFC1	SLC17A9
LOC105372664	DLL3
IL12RB2	MMS22L
ADAMTS6	FBXL6
PLEKHG4	FOXD2
IGSF3	CEBPE
ELAVL2	TOX2
H1-2	SLAMF9
GABRQ	TRPC4
NCF2	RSAD2
LOC112267868	TUBB3
MMP10	NPW
TICRR	HROB
LOC105379362	FBXO43
LOC107987293	LAIR2
CCDC87	CHST7
PDLIM7	TSPAN10
HELLS	LRFN4
KRT16	FOXL1
FGFR4	SUGCT
SEMA3C	DMBX1
KIF20A	NCAPD2
TENM3	PCED1B
RNF217-AS1	SLCO1B3
MEST	COL16A1
LOC107986167	RTKN
AKR7A2P1	FNDC3B
GDPD2	DDX11
MAPK12	NETO1
H4C12	ABL2
SCN2A	MYBL1
LOC105373582	MTHFD1L
WFDC12	CCNB1
FBLIM1	NT5DC4
MAPK6	MAGEB2
H2AC4	CLDN14
CXCL14	SLC52A2
SPRED3	COL3A1
ALOX12P2	CDKN2A
H2AC16	OCIAD2
AFF2	ONECUT1
FAM111B	ACOT7
SLC15A1	TNFRSF9
NPM3	STEAP1B
MICALCL	DSN1
LOC107987296	GPR50
KLHDC7B	F2RL2
SLC35G1	SP8
H2AC15	RBP1
LOC107984567	CT45A10
SPC24	GALNS
LOC105378728	STMN1
PI15	ITGA11
LOC105369435	PLOD2
COL3A1	GFI1
RGS4	LRRC8C
CPXM1	KHDC1L
LOC105373828	ASPN
CCNB1	GLIS1
LINC02893	MICAL2
CRYM-AS1	C1QL4
PLAUR	MAGEA3
SNX10	HTR7
H3C10	ZFP42
H3C15	NID1
MKI67	ACAN
SESN3	NKD2
SIGLEC12	FADS3
PYY2	DDX60L
LOC107986113	PXDN
TYMSOS	MSN
LDHA	TENM2
LOC105378726	OAS2
LOC105374800	CERCAM
LOC105373244	NOX4
IGFL2-AS1	COL6A1
LOC105375036	CCNA2
LOC107985297	DCBLD2
BMP1	TNFRSF4
LRRC8E	TRIM59
PCDHB9	H2BC12
CLEC11A	AMZ1
H3C14	MAGEA1
SYNDIG1	COL1A2
H4C11	SLC16A1
HECW1	FBXO41
H2BC18	GALNT18
SNORA71A	ITGB4
TRPM2-AS	KNL1
POMC	EMX1
GPC2	EPSTI1
H2BC13	FKBP9
EPPK1	TREM2
P4HA2	ASPM
SQLE	ITGA3
CENPM	SLC24A2
CELSR3	BRCA2
FPR3	OIP5
KLK5	P4HA2
GASAL1	GAD1
C1QTNF12	ATAD5
KTN1-AS1	PROCR
H4C14	GPR39
IL31RA	SLC22A1
H2AC21	IFI35
BMP2	TDO2
CNGB3	LTBP1
LAMP5	NECAB2
DDIAS	SYCP2
SDK2	SHISAL1
ULBP3	CGB5
H2BC5	TNC
SNORD1C	XPR1
LOC101928352	ADGRD2
CLCN2	PDIA2
EPHB2	FOXF2
ZWINT	MAGEC2
SCAT1	SULF1
VSIG1	SH2D5
KRT16P1	SIGLEC12
LYPD5	RDM1
LOC105373791	SPARC
NPSR1-AS1	LAPTM4B
IRX4	BCAS4
LOC105369957	HOXB13
LCE3E	ERFL
SEPTIN3	ALG1L
FOXP3	CAGE1
ENPEP	MPP3
CGAS	ODAPH
CT69	MARCKSL1
FEZ1	MCM8
H4C15	MMP10
ISG15	TRIML1
ANP32C	STAT2
PTTG1	AC015802.6
NOTUM	SOHLH1
LOC105376239	CEP72
DUSP5P1	RPL39L
ALPK2	GINS4
TSPAN10	NOTUM
FCGR3A	AMTN
LOC100129455	SCRN1
SGO1-AS1	MKI67
KLK9	EPO
PBK	TENM3
LOC105376270	NGB
NEIL3	SERPINA10
KCNS3	LINC00634
LOC102724858	SGO2
BICD2	CTLA4
PPP1R1C	RIMS2
STON2	TTBK1
PFN2	MYO7A
LOC107987294	PDZK1
LGR5	NID2
SOX4	CTSV
ADAMTS20	ROR2
MIR2052HG	CYP27C1
AMIGO2	ANXA10
SNORD80	HOXB8
H2BC11	IFIT3
SPRR4	WDR54
TNFRSF11B	IFI44L
COL24A1	APOBEC3B
OLFML2A	RPE65
LOC107986942	GBP5
SLC6A8	MOV10L1
TDO2	RAB31
PCDH17	SGIP1
LORICRIN	IFIT2
IGFL4	BLM
ANKRD13B	CAVIN3
VGF	MAGEA9B
LOC105378494	KRTCAP2
AFAP1L2	CIBAR1
APOL1	APLN
LOC101928417	B4GALNT1
C6orf141	CHST15
SYT14	H2BC9
POU6F2	NAGS
PRR16	SKA3
MIR3606	PIK3CD
HOXB-AS3	IER5L
LOC112268296	HSF2BP
ACTRT3	FZD6
LOC107985909	TNFSF11
LOC105371553	NPBWR1
EGFL6	PSMA2
TNFRSF9	MFHAS1
HTRA3	NKX3-2
SMS	FADD
CD80	DIAPH3
LAMP3	FAM72C
HK2	COL8A1
OLR1	CDH11
TDRD5	RASGEF1A
JAG1	CALU
THSD1	FXYD5
ACVR1C	GOLGA6L7
H2BC12	TMEM200B
GJA3	OAS3
CASC15	HOXD8
MYH9-DT	DHRS2
LOC100507002	CTSC
IFI30	DSCAM
CNIH3-AS1	C19orf84
LOC105371240	OBP2A
LINC02156	FAM71F1
TDRP	CCM2
CACNA1B	RXFP3
WNT7B	H1-3
MIR1915HG	TMEM44
FABP4	POLE2
GS1-279B7.1	THSD1
DSG2-AS1	CLEC12A
LINC00958	HELLS
LINC00491	C20orf204
AJUBA	TEAD2
TUBA1C	RELT
MIR193BHG	IFNL1
HIF1A-AS3	ZFR2
LOC107985037	IDO1
H2AC13	SCLY
SLC47A2	LAG3
LOC107986056	TSBP1
HOXB6	TLX3
SLC6A15	NRG1
H2AC7	SCO2
CHODL	EXOC3L4
H2AC12	SLC6A7
APOBEC3B-AS1	RECQL4
PCDHB12	H3C2
H2AC14	XAF1
H2AC11	SYT5
NETO1	EEF1AKMT4
IQCJ-SCHIP1-AS1	SCN8A
DSG1	CSAG2
IGF2BP3	RAG1
OASL	RASGRF1
LOC107986217	TNFRSF12A
SCN8A	DLX2
PPP4R4	LAMA1
OGDHL	AC068831.6
DCBLD2	ZNF695
AJAP1	KCNK9
CXCL9	MB21D2
NPY4R	BEND6
MOV10L1	PLD6
H2BC14	CR589904.2
WNT10A	IFIT1
LOC105370062	PCLAF
IL36RN	KCNMB3
SCN9A	CBX2
CCND2	CENPM
LOC105372764	SLC7A8
ITGB6	ERVV-2
LOC105375244	LAMP3
FCER1G	RTBDN
KCNMB2-AS1	VSIG1
STAC	ANXA13
LOC105373737	TEDC1
TERC	C11orf87
LOC105377558	GPR161
NBAT1	IMPDH1
H3C13	CAV1
AACSP1	SEMA5B
PCDHB16	LY6E
FADD	C12orf75
HOXD1	MYO7B
RCN3	FCHO1
CLEC12A	GOLGA6L2
CHIT1	NUDT11
LOC107984413	DDIAS
LOC102725231	BX276092.9
BCL2L10	C20orf144
CCN4	RDH8
ADAMTS16	PHF24
SNORD168	LUM
SLCO1B3	KRTAP19-1
LINC02561	RRM2
SHISA2	STRA8
KRT1	LRP12
LOC107987108	PGF
DSG1-AS1	RCOR2
LAMA1	HTRA4
TOX2	RTTN
LOC107987014	XCL1
BARX1	DLX1
LINC00839	TMC8
IGSF1	H2BC5
ABCC5	ANGPT2
TREM1	MNX1
C12orf56	FKBP10
LINC02788	PAM16
LOC105371664	ACTL8
SOX2-OT	GRK7
KCNA7	FOXL2NB
ESPNL	SGO1
AKR1C3	ITGA1
COL13A1	EPYC
CORO6	GDPD2
CYP19A1	PIPOX
CASC8	LOXL3
LOC102724420	ADGRE1
IFIT1	SFXN3
SCO2	APOL1
GPR84	NTM
SPRY4-IT1	ERFE
SLC22A20P	DDX58
CARD17P	PABPC1L
RHBDL3	AGTRAP
CD70	NOBOX
H3C12	LHX2
OLFML2B	CPNE7
LOC105375886	PRC1
LOC105370826	DISP2
HKDC1	PBX4
LOC112268016	DDX60
LRAT	CXCL10
LOC105376956	CMPK2
AKR1C2	ZBTB32
LOC646214	FOXP3
MXRA5	PSMB9
KCNQ5	FGF5
SLC25A48-AS1	TPST1
LGALS7	PDE7A
SNORA74D	GREM1
USP41	LRRC3
OR1J2	NCF2
COCH	IFNK
SYCP2L	PSG5
LOC105378701	DRD5
IFIT2	LRRN4
LINC01426	IQCM
SPRR2D	FOXI3
LOC107987228	RAB32
HERC5	GPNMB
PHF24	BORA
CD200R1L	SLC52A1
PCDHB11	SHOC1
CLEC1B	SYT14
LOC105378842	LRRC15
LEMD1	SP9
MYCL	CHSY3
FPR2	RNASEH2A
LOC112268146	PDCD1LG2
LINC00161	GPX8
PKP1	CHRNA6
MT1E	LIN28B
MEIOB	H1-4
AKR1C1	SLC12A5
LOC101929444	SLC39A4
BMAL2	H2BC11
SPRR1B	ULBP1
LOC105372083	C2
LOC105371957	ANKLE1
CDC27P10	WDR76
DSC3	WNT7B
ADGRE1	CSMD3
PCDH7	TFRC
LOC102723461	PTX4
MGC2889	LCTL
NPR3	STAT1
CCNA1	H3C12
LOC105373592	CGB7
SYNGR3	PAX6
SEZ6L2	FKBP2
SLC13A5	HELZ2
LOC105375124	TYMP
MYO3B	PAX5
LOC100506071	AMH
HES2	STON2
CCN6	CDH3
TNIP3	H2AC16
LOC105371017	CCNA1
LSAMP-AS1	FOXH1
TNNT2	C5orf34
FBXO39	BFSP1
ASTN2	TRIM15
FSIP2	TMEM150B
PNLIPRP3	HHIPL2
MYCL-AS1	PSORS1C1
LOC105379050	S1PR5
TFR2	BRIP1
CXCL11	ANO1
EMBP1	CSPG4
LOC105374444	HMX2
RSAD2	MC1R
LINC01116	IGFL3
PTGS2	CENPH
LOC107985362	CCL5
PLAAT1	SMCO2
CDH2	ZNF541
FZD7	TXNDC2
HSPA6	KIRREL1
C9	PADI3
DGCR9	AFAP1L2
CT75	GABRD
GBP1	HPCA
LOC105369559	ACP5
CERNA2	BLACAT1
HAGLR	TYMS
EML6-AS1	ADAMDEC1
LOC101927879	ACOD1
LGALS7B	FBXO39
FRAS1	FOXE3
LOC107985561	LTO1
LOC105375503	TMEM158
FAM178B	IL4I1
LOC100507351	NUDT1
SPRR2F	ESCO2
LINC02456	ADCY10
NEFH	BASP1
CD300E	FLNA
KRT16P3	ADAM19
SORCS2	PRDM13
ADGRB1	SERPINA9
M1AP	RPS10
TGFB2	GNG8
DMKN	FXYD3
IL13RA2	HLA-F
LOC107986453	CCDC87
INA	PTTG1
PLAG1	SYT16
SNORA80B	SDK2
PTH2R	CEND1
CHRNB4	NLRC5
LINC01967	NPSR1
FFAR2	LGALS1
FSIP2-AS2	ZPLD1
LOC105372801	IL7R
CCL3L3	RDH16
CLEC4D	H2AC8
CCL4L2	CENPK
SERPINB4	ODC1
APOBEC3A	H2BC6
JAKMIP2-AS1	CCDC194
NTRK2	FANCG
LOC101926887	PRNP
PLA2G3	NTSR1
LOC107985435	TMEM52B
FLRT3	KCNAB3
FLRT2-AS1	PRSS53
TMPRSS11GP	TRPM2
UPP1	IGF2BP3
IL36B	SLCO1B1
LOC105376442	TCTE3
LOC102724019	GRIA3
CXCL6	GPR153
ANO1	HMSD
LOC105375161	SEPTIN3
LOC105374154	STRA6
CCL18	ERVMER34-1
KRT76	ESPNL
LOC105373448	DMP1
CYP26A1	HOXD1
CAMK2A	VEGFC
GSTM1	VOPP1
LOC105377616	SLC6A2
SLC9A2	TSKS
LOC102723345	SPINK1
LOC105376980	RHEX
PROK2	H3C3
HORMAD1	PCDHB9
GBP7	HENMT1
HS6ST2	HLA-B
PWWP3B	WARS1
SPINK14	GABRG2
ABCG4	RFLNB
MPPED1	ADRA1B
GAP43	MET
LOC105378231	PGGHG
HLA-V	HOXD4
FABP5	CNTNAP2
LINC02315	TAP1
NPTX2	GDF6
KANK4	OLFML2A
KLK6	APELA
IFNE	FEZF1
PPBP	DPEP2NB
GPR15LG	HK3
G0S2	SYNDIG1
CXCR2P1	UBE2L6
LOC107985211	CCR8
DACT2	FAM24B
ANKRD62	DLGAP3
LINC01866	FJX1
PCYT1B	ALKBH6
GJB6	GATA4
LOC105372442	NTRK1
LOC105371657	TIGIT
PAK5	GAREM2
IGHV3-9	ACRV1
RPTN	TH
LOC107986141	CPA6
SPRR2A	ZBP1
ZFP57	SYNGR4
LMAN1L	C2CD4C
AREG	POLA2
SLC6A11	FCGR3A
FAM25G	H4C12
CLDN17	SCUBE3
XIRP1	KIAA1549L
ANKRD1	DGKI
SERPINB12	DMRT1
	LIMD2
	IFIH1
	NUP62CL
	H2BC13
	ADD2
	CDR2L
	CLEC11A
	H2BC18
	HES7
	C4orf48
	AKR1E2
	CHPF
	NREP
	EPHA8
	F2
	SEMA7A
	FGFR4
	H4C5
	PAG1
	PPFIA1
	H1-6
	HAGHL
	PCDH17
	H1-5
	MMP17
	AC013394.1
	MAGEC1
	IGFBPL1
	DCSTAMP
	H2AC14
	CLEC1B
	BNC1
	IL2RA
	ACVR1C
	SIGLEC15
	CYSLTR2
	TNFRSF18
	MAST1
	CABP7
	NAV1
	CDK6
	COL6A2
	CENPW
	NMB
	H2BC15
	BOP1
	IFNL3
	NUTM2F
	SPRED3
	MS4A15
	KRT9
	PLPPR5
	F2R
	ITGAV
	SPNS1
	WT1
	PDGFA
	MPP4
	TLR6
	ADGRE2
	LHX3
	HOXC5
	FCGR2A
	KMO
	GABRE
	HLA-G
	RUNX3
	CLEC7A
	TFAP2E
	ARSJ
	SMIM24
	BCAT1
	IFNL2
	BGN
	CRYBA2
	OLR1
	FAM167B
	CCL20
	FOXC2
	CALHM1
	PBK
	SLCO6A1
	TMEM249
	APOC1
	ITGAX
	TMSB10
	PKHD1
	ITGA2B
	IL12RB2
	VIL1
	MGAT5B
	PTPRR
	RIMBP3
	FAM111B
	GPR150
	SYT1
	HLA-A
	MAGEB6
	IL1A
	HEYL
	TEX19
	JPH3
	SPRN
	PRR5L
	CAPN12
	CMTM1
	LIME1
	ZNF670-ZNF695
	NLRP10
	NAT14
	DPPA2
	MMP19
	LRP8
	PILRB
	ROS1
	DOK3
	CTAG2
	RXFP1
	CDYL2
	CAMK1G
	ICOS
	SDS
	ANKRD34B
	XKR9
	HDGFL1
	POU5F1
	RTEL1-TNFRSF6B
	TNFRSF25
	NFE2L3
	CHRNA5
	SP140
	H2BC14
	CBY2
	FOXD4L1
	KYNU
	RTP3
	RAI14
	ADGRB2
	GPR149
	MEI1
	GUCA1C
	FHAD1
	MCEMP1
	CTCFL
	MAP7D2
	RTP4
	ITPKA
	CPT1B
	SLC9A5
	LRAT
	C12orf42
	MIXL1
	TRIB3
	SOX30
	SPATA21
	ELAVL2
	CXCL9
	CDHR2
	ARL14EPL
	SMCP
	GJB7
	VEGFA
	PAPLN
	AEBP1
	RASL11B
	KCNJ10
	COL24A1
	CD300LF
	ZNF280A
	SOX1
	H4C8
	EVA1A
	FRMD5
	AQP9
	POU4F1
	LARGE2
	IL21R
	TBX4
	TAS2R20
	PILRA
	NT5E
	ZNF367
	H4C4
	H2BW1
	NEFL
	ELFN1
	EDDM13
	C20orf141
	MX2
	IFITM1
	CACNG5
	THBS2
	SP110
	CBLN2
	STAG3
	EMP3
	MRPL38
	TMEM88B
	IGFL2
	POTEF
	TEX29
	FTCD
	CCL7
	FAM241B
	RETNLB
	CBS
	H2BC10
	UCN
	C17orf99
	TM6SF2
	FOXRED2
	CLDN18
	MSH5
	MYL7
	LIM2
	F2RL3
	MYO1G
	SLC5A11
	ALPG
	OLFML2B
	TMSB15A
	SLC30A3
	CHRM5
	KASH5
	UCHL1
	FBLIM1
	SULF2
	SHISA7
	H4C14
	RASD2
	ESM1
	HOXC12
	SCN9A
	CCNE2
	HTRA1
	FLRT2
	HHLA1
	ASIC4
	GCK
	CFHR4
	KLHL35
	COX6B2
	POU2F2
	IRX4
	CHKB-CPT1B
	PLAUR
	ERVH48-1
	LILRB4
	AADACL3
	CCDC38
	BHMG1
	ZP3
	SEC61G
	NKX2-2
	FAM89A
	KRT17
	SLAMF8
	RHBDL1
	TEX15
	AMDHD1
	FERMT1
	POU6F2
	SCNN1D
	SAGE1
	ERVV-1
	MSI1
	KISS1R
	MYO3B
	PSG6
	HES4
	SLC38A5
	GRM4
	RAC3
	OSCAR
	AKAP5
	AXDND1
	VCAN
	ST20
	PNPLA5
	YJEFN3
	AFF2
	PDX1
	IGFBP1
	TMEM92
	C1QTNF12
	BTBD16
	COL26A1
	LOX
	TAF7L
	IL27RA
	GABRR2
	H2AC12
	GLI1
	AJAP1
	CDK5RAP3
	IL18BP
	GTSF1L
	IFNE
	KCNF1
	PDGFRB
	ARSI
	DNAH14
	HOXA9
	IL1B
	PNMA6E
	CLDN6
	AL031708.1
	FAT1
	NDRG1
	TMEM130
	ADTRP
	THY1
	MEFV
	SLC22A11
	KCNG3
	MMP8
	SPANXB1
	ARHGAP11B
	SHCBP1L
	PNMA5
	TBX5
	TRAF1
	TNFRSF8
	SLC2A14
	ADAM23
	MX1
	ABCC5
	FOXB1
	ZC3H12D
	TRPV3
	SPDYA
	CHAT
	PPP1R14C
	PSTPIP1
	SLC6A12
	HOXA1
	SERPINE2
	OR51E1
	TINAG
	OR1F1
	DMRTA2
	OR2L2
	JAKMIP2
	AZIN2
	JADE2
	SCARF2
	TBX18
	TRABD2A
	MUC12
	MORN3
	LETM2
	TBX2
	TMEM235
	APLP1
	TMEM114
	ARHGAP4
	GJA1
	LINC00514
	PRR5-ARHGAP8
	CCL26
	MSC
	DRD4
	MARCHF4
	LAYN
	MEST
	QRFPR
	IFNG
	FCRL3
	LRRTM2
	ALB
	MS4A14
	TRPC6
	LYG1
	AKR1C3
	SLC7A5
	HTR3E
	HDAC10
	DNM1
	TMIGD3
	TPCN2
	MOB3B
	SPAG4
	BEST2
	IQCG
	SALL1
	LYPD1
	DDIT3
	SLC8A2
	CLEC17A
	BATF2
	MMP28
	AC007040.2
	GOLGA8B
	ITGB6
	GUCY1B1
	KRT37
	CLEC6A
	TFPI2
	GPR84
	TGM4
	SLC35G5
	SULT1E1
	LHFPL5
	FAM133A
	GALNT6
	LAT
	VAX1
	SLC7A7
	IGFBP3
	FNDC1
	CXCR1
	MEIOB
	DKK1
	HAUS7
	TREML2
	OR6C70
	COL17A1
	TMEM145
	SLC28A3
	CCN6
	HLA-DOB
	HOXB6
	TRIM36
	SLFN12L
	SPANXC
	TMEM155
	ARSL
	SDK1
	TINAGL1
	GBP1
	LILRA6
	SUMO4
	TOX
	EGFL6
	PIEZO2
	PTPN7
	TMPRSS6
	C7orf61
	H3C11
	C9
	STK31
	SPOUT1
	ETV3L
	CXCL8
	ZP4
	TMEM270
	RBFOX3
	TREML4
	FABP6
	C16orf95
	CAMK4
	PODNL1
	HNF1A
	KIRREL2
	ATP8A2
	ELFN2
	SLC9C1
	AKR1C1
	IFI30
	TMSB15B
	SHISAL2A
	BRICD5
	IL12RB1
	HLTF
	PRF1
	APOBEC3H
	TDRD5
	NOX5
	PFN2
	CCDC154
	MROH2A
	TDRD6
	RAB39A
	PYY
	GOLGA6L22
	MEIS3
	KLF17
	NEFH
	COLEC11
	TBR1
	APOBEC3G
	HHIPL1
	HES2
	TMEM229B
	DHDH
	EMILIN1
	ALX1
	GOLGA6L6
	BTG4
	PLA2G2F
	ASNS
	VAX2
	NCR1
	RFPL2
	TFR2
	EML5
	AARSD1
	TFEC
	FPR3
	RBM46
	EDIL3
	TBPL2
	GFY
	PTGS2
	STPG4
	CHKB
	SSX1
	TMEM200A
	RHBDL3
	HTRA3
	SLC7A11
	KCNJ6
	KIR2DL4
	REG1A
	PRMT8
	HNF4A
	CALHM6
	HBQ1
	DHPS
	SLC25A47
	RIPOR3
	CHRNA9
	AFP
	CRYBB3
	KIF4B
	KRT82
	SLC30A10
	AQP10
	TIGD3
	RHOF
	INSRR
	SYT12
	LEMD1
	B4GALNT4
	TEX11
	BRSK1
	SIRPG
	PXYLP1
	TMEM151B
	LSAMP
	ZPBP2
	EOMES
	GSC2
	CCDC116
	FAM163B
	SALL3
	DMC1
	RNFT2
	LRFN1
	TAS2R38
	CDH2
	MEPE
	GPR68
	IL22RA2
	SNCB
	KCNS1
	SPINK6
	RAB40A
	CSPG5
	SSTR2
	GPER1
	SCN2A
	TEX22
	TRPC3
	SMIM36
	BRSK2
	PIWIL1
	HTR1F
	ASCL2
	SHANK1
	PLSCR3
	RUNDC3A
	TGFBR3L
	GOLGA8A
	C11orf86
	EGFR
	SEC16B
	IL37
	TREML1
	CARD11
	VGF
	CDX2
	TMPRSS15
	WNT2B
	CARMIL2
	GNRH1
	GNG3
	HEY1
	IL31RA
	SLC29A4
	PRKCG
	GOLGA7B
	LINGO2
	EZHIP
	TENM1
	POLR2J2
	GZMA
	WNT7A
	SLC5A2
	UTS2
	GPR156
	A4GNT
	CDSN
	PKD2L1
	H2AC4
	TPBGL
	SOHLH2
	FNDC11
	SLC1A6
	PROZ
	GRM8
	KANK4
	IZUMO1
	PLAG1
	CPA2
	MYT1
	PNLDC1
	TSGA10IP
	IRGM
	OR51B5
	CLEC18A
	INSM2
	H3C7
	ST8SIA2
	OR2I1P
	USP41
	ABCA4
	HOXB5
	CXCL14
	PCDHB8
	DLX5
	TESMIN
	CABYR
	BHMT
	ITGAM
	PLEKHG4
	BECN2
	DKKL1
	SPATC1
	WNT10A
	CDK5R2
	PI15
	LBHD2
	POU3F2
	CHRNB4
	TMEM244
	NRCAM
	GLRA3
	GZMB
	FPR2
	PAGE2
	SSTR3
	NEUROD2
	AIFM3
	GALNT9
	FBXO2
	OTP
	RNF212B
	RIPPLY2
	SULT4A1
	PTPRD
	LCE2A
	DOC2A
	CD72
	MXRA5
	SLC13A5
	WFDC12
	UNC13A
	DSC1
	FSTL5
	RGS20
	AC004687.2
	DGKG
	IL1RL1
	GRP
	KCNE4
	KIF12
	MEF2B
	SAPCD1
	TMEM156
	PCDHGB1
	WDR97
	EXD1
	PDXP
	MEX3A
	H3C1
	PNPLA3
	SV2A
	CPA5
	CLEC2L
	NKX2-4
	NOTO
	CACNG7
	NPIPB11
	RSPH6A
	MKRN3
	OXCT2
	OTOF
	B4GALNT2
	ZG16
	SLC25A32
	PKLR
	ORM2
	AC118553.2
	MRM2
	NANOS3
	AGAP6
	RADX
	VTN
	KRTAP1-5
	PPBP
	HMX1
	TMPRSS9
	NR2E1
	HAVCR1
	CA2
	DNLZ
	APOH
	LCT
	PSG2
	AC092718.8
	CAMKV
	CT45A1
	PROX2
	SPZ1
	CHGB
	SLC47A2
	NAA11
	SHISA2
	KRT79
	CD274
	ACP4
	EPHX4
	PSG1
	PRAC2
	GDPD4
	SERPINA1
	H2BC8
	AKR1C2
	BCHE
	RUFY4
	MUC3A
	CNIH2
	PRRT2
	NUTM1
	FAM178B
	C2CD6
	MAGEA9
	MCHR2
	TRIM71
	BAALC
	NLGN4X
	HAS2
	SPOCK1
	MCOLN3
	CLEC4E
	FCRL4
	SPRR4
	PCDH7
	OSM
	ABCC2
	SPDYE2
	MAGED4
	SENP3-EIF4A1
	FYB1
	SPANXD
	TMEM163
	H4C2
	GIP
	HOXA7
	SLC35G1
	LCE1A
	RBPJL
	ARL6IP4
	SIRPB1
	AGAP5
	ATOH7
	IL27
	NPHS1
	PPP4R3C
	FLRT3
	IFNB1
	OR6C2
	OR1J1
	SORCS2
	ENTHD1
	KIAA0319
	C4orf51
	MAS1
	ITGAD
	MDGA1
	MMP16
	C19orf81
	CPN2
	DSG4
	ASPRV1
	CHST1
	H4C11
	TSPEAR
	TRIM74
	FCRLA
	KCTD19
	GJA3
	KNG1
	MSH5-SAPCD1
	ZIC1
	ZCCHC18
	MAGED4B
	H2BW2
	TCF15
	GLI2
	ELOVL2
	AIPL1
	ADAMTS15
	A1BG
	TSPAN18
	TLL1
	IL13RA2
	CD79A
	NTS
	KRTAP10-2
	MAGEA8
	AL441992.2
	LCE1C
	SNAP25
	JAKMIP3
	BMPR1B
	PCDHGB2
	LRRD1
	FABP4
	OR56A3
	L1CAM
	DDX53
	VSTM1
	MUC17
	COX7B2
	CFAP57
	VSTM5
	TTC24
	TCP11
	ADRB3
	SYCP2L
	C1orf68
	FGB
	TDRD15
	EFCAB8
	INHA
	NPTX1
	LYG2
	ENPP7
	NPY4R2
	AC011448.1
	CD27
	ASIC2
	BGLAP
	TEX46
	NTN5
	RNF212
	TMEM262
	OR1J4
	OR51B4
	KLK4
	XKR5
	ARHGEF33
	JAKMIP1
	OR10A6
	KLRC2
	NKG7
	LKAAEAR1
	NPY4R
	LRRC17
	C4orf50
	ZDHHC19
	CR1L
	SLC16A8
	H3C13
	NEUROG2
	ZNF80
	HRG
	AHSG
	FGL1
	TDRD9
	OR11H4
	ADAMTS16
	AKR1C8P
	NLRP11
	VCX
	RIMBP3C
	APOA2
	TNFSF18
	LCE1F
	ZNF705E
	CCBE1
	SPSB4
	AL354761.1
	FGFBP2
	OR9A4
	IL17REL
	ERAS
	ANO4
	FGF8
	KRT75
	GPR141
	KLRC1
	CNTNAP5
	NLRP5
	IL17C
	CFHR3
	IGFBP6
	LYPD6
	CYP4F11
	MAJIN
	KCNH3
	SIGLEC14
	PSG7
	POTEE
	TMEM89
	RGPD2
	SLC2A7
	CD19
	COCH
	CNTN1
	M1AP
	CYP26C1
	SLC25A48
	FCAR
	TMEM151A
	IL21
	GDNF
	DAND5
	C2orf66
	AC006978.2
	STAR
	TRIM73
	HORMAD1
	CCL25
	KCNJ18
	FAM237A
	AHRR
	MAGEL2
	RETN
	ARL14
	CPB2
	EQTN
	ISM2
	TEX48
	CSTL1
	ABCG5
	PLSCR2
	BLK
	CDH18
	CCIN
	OR6J1
	AMER2
	SPDYE3
	APOC2
	SLCO1B3-SLCO1B7
	SYCE2
	FCRL5
	SERPINA4
	IGDCC3
	PLA2G2D
	LIPC
	CDH4
	H4C1
	TRIM34
	CRYGC
	PSG9
	C16orf90
	MOGAT3
	MESP2
	NPFFR2
	AC069503.2
	NKAIN4
	PNPLA1
	TBXT
	PPP2R2B
	EVX2
	GABRQ
	POU5F2
	NPTX2
	SLC6A3
	LAX1
	RIPPLY3
	SPIB
	PPY
	PAGE1
	NXNL2
	PCSK1N
	CUZD1
[truncated: 416 more rows]
